# Supplementary material for: Nanomagnetic Actuation of Hybrid Stents for Hyperthermia Treatment of Hollow Organ Tumors
Source: Nanomaterials (Basel). 2021 Mar 2;11(3):618. doi: 10.3390/nano11030618 (PMC7999083; doi:10.3390/nano11030618)
Supplement: Supplementary file 1 [file nanomaterials-11-00618-s001.zip]

Archive with 6 entries (4 files):
- Supplementary Materials/
- Supplementary Materials/Supplementary Materials.pdf
- Supplementary Materials/Videos/
- Supplementary Materials/Videos/Temperature_distribution_St@3%MNP.mp4
- Supplementary Materials/Videos/Temperature_distribution_St@5%MNP.avi
- Supplementary Materials/Videos/Temperature_distribution_St@7%MNP.mp4
